# Supplementary material for: Using FFPE RNA-Seq with 12 marker genes to evaluate genotoxic and non-genotoxic rat hepatocarcinogens
Source: Genes Environ. 2020 Mar 30;42:15. doi: 10.1186/s41021-020-00152-4 (PMC7104499; doi:10.1186/s41021-020-00152-4)
Supplement: Supplementary file 3 — Additional file 3: Appendix 3. Ratio (exp/cont) log2 calculated after Dazap2-normalized. [file 41021_2020_152_MOESM3_ESM.xlsx]

## Sheet: Appendix 3
Appendix 3 Ratio (exp/cont) log2 calculated after Dazap2-normalized
Sample	Aen	Bax	Btg2	Ccnf	Ccng1	Cdkn1a	Gdf15	Lrp1	Mbd1	Phlda3	Plk2	Tubb4b
Cont-1	0.0981	0.767	0.279	1.56	1.01	1.89	0.247	0.188	0.234	0.176	0.078	1.05
Cont-2	-0.3851	-1.21	-0.0656	1.37	-3.6	0.0654	-0.564	0.049	0	-0.243	0.496	-1.3
Cont-3	0.06041	-0.105	-0.388	-1.09	0.573	-2.02	-0.892	0.232	0.944	0.298	-0.111	-0.5
Cont-4	-0.16	-0.0218	0.472	-1.88	0.684	0.362	0	-0.139	0	-0.129	-0.589	0.017
Cont-5	0.387	0.566	-0.298	0.0508	1.33	-0.297	1.21	-0.329	-1.18	-0.102	0.127	0.729
AAF-1	2.51	2.44	2.245	-1.13	3.69	0.0293	2.35	-1.8	1.98	2.267	0.879	0.89
AAF-2	2.42	2.19	2.32	-0.478	3.18	0.29	2.29	-0.909	1.37	2.04	-0.18	0.413
AAF-3	2.58	2.29	2.05	0.262	3.75	2.01	2.88	-0.181	2.25	2.33	0.608	1.9
AAF-4	2.5	2.98	2.65	0.641	4.56	1.77	1.96	0.513	1.5	2.62	0.0781	2.34
AAF-5	2.57	2.72	5.73	-4.45	4.16	1.75	2.72	0.352	2.26	2.53	0.998	1.85
CRE-1	0.247	0.505	-0.31	-1.7	0.941	-1.51	0.7	-1.02	0.943	-0.216	-0.316	-0.585
CRE-2	-0.0225	0.823	-0.0691	-0.575	1.8	0	1.36	0.28	0	0.107	-0.537	0.987
CRE-3	-0.152	0.277	-0.542	-3.05	-0.717	0.192	2.07	-0.051	0	-0.713	-0.316	1.49
CRE-4	-1.36	0.796	-0.0717	0.553	1.74	0	1.42	0.434	1.52	-0.592	-0.904	0.377
CRE-5	-0.0853	0.352	-0.624	-1.43	1.17	-2.74	1.36	-0.859	-1.27	-0.648	-0.799	-0.367
