# Supplementary material for: Using FFPE RNA-Seq with 12 marker genes to evaluate genotoxic and non-genotoxic rat hepatocarcinogens
Source: Genes Environ. 2020 Mar 30;42:15. doi: 10.1186/s41021-020-00152-4 (PMC7104499; doi:10.1186/s41021-020-00152-4)
Supplement: Supplementary file 6 — Additional file 6: Appendix 6. Gene expression profile (Exp/Cont) at 24 h and 29 days (log2) and calculation of PC1 with the formula. [file 41021_2020_152_MOESM6_ESM.xlsx]

## Sheet: Appendix 6
		Appendix 6
		Gene expression profile (Exp/Cont) at 24 h and 29 days (log2) and calculation of PC1 with the formula.
										Genes (the logarithmic log2 of exp/cont)
	No.	Group	Time	Chemicals	Aen	Bax	Btg2	Ccnf	Ccng1	Cdkn1a	Gdf15	Lrp1	Mbd1	Phlda3	Plk2	Tubb4b	PC1
TG-	1	GTHC	24h 1	AAF24hL	2.46	2.66	2.01	-0.67	3.27	2.09	2	-0.27	0.18	2.76	1.67	1.12	-6.09957
GATEs	2			AAF24hM	2.48	2.54	1.95	-0.9	3.18	2.7	2.27	-0.11	-0.78	2.58	1.8	1.02	-5.59979
[14 ]	3			AAF24hH	2.58	2.41	1.51	-0.78	3.02	2.09	2.41	-0.18	0.41	2.63	1.73	0.81	-5.81148
	4		24h 2	AFL24hL	1.34	1.74	0.86	-0.21	2.33	2.34	1.53	-0.22	0.05	1.41	0.86	-0.05	-2.97181
	5			AFL24hM	2.15	2.36	2.24	-0.22	3.18	2.74	3.18	-0.45	0.2	2.13	1.16	0.25	-5.53752
	6			AFL24hH	2.85	2.84	3.33	-0.42	3.71	3.77	4.23	-0.47	0.98	2.53	1.59	0.86	-8.17416
	7		24h 3	DEN24hL	0.65	0.25	0.585	-0.38	1.21	2.525	0.72	0.09	-0.14	0.9	0.57	-0.05	-0.937783
	8			DEN24hM	1.48	1.32	1.42	-0.48	2.87	3.48	1.46	-0.16	-0.07	1.94	0.93	0.43	-3.82571
	9			DEN24hH	2.77	2.29	3.39	-0.15	3.94	4.94	2.75	-0.59	0.47	3.01	1.83	1.74	-8.37211
	10		24h 4	2NF24hL	2.52	1.71	1.4	-0.44	2.72	3.07	1.31	-0.549	0.923	2.41	0.84	0.893	-5.29795
	11			2NF24hM	3.33	1.9	1.88	-0.727	3.11	3.73	1.99	-0.542	1.28	2.96	1.45	1.02	-7.04582
	12			2NF24hH	3.04	1.46	1.12	-0.898	2.84	2.21	1.55	-0.843	0.951	2.37	1.29	0.824	-5.66849
	13		24h 5	NNM24hL	2.48	2.09	3.43	-0.34	3.33	3.72	3.25	-0.93	0.31	2.03	0.99	0.69	-6.78429
	14			NNM24hM	3.16	2.73	3.98	-0.31	4.14	4.33	3.92	-1.61	1	2.75	1.84	1.17	-9.7863
	15			NNM24hH	3.15	2.76	4.12	-0.4	4.37	4.35	4.53	-1.66	1.24	3.13	2.23	1.37	-10.6843
	16	NGTHC	24h 1	CLO24hL	-0.01	0.15	0.075	0.6	0.09	0.34	0.6	0.03	0.05	0.44	0.16	0.26	0.557143
	17			CLO24hM	-0.09	0.19	-0.1	0.7	0.15	0.61	0.26	0.16	0.22	0.35	0.38	0.47	0.453562
	18			CLO24hH	0.025	0.22	-0.035	1.24	0.67	0.71	0.08	0.08	0.11	0.64	0.32	0.96	0.0343359
	19		24h 2	ETH24hL	-0.00564	0.0149	-0.193	-0.172	-0.0229	0.317	-0.63	-0.0958	-0.0331	0.189	-0.359	-0.12	1.45322
	20			ETH24hM	-0.15	0.139	-0.161	-0.17	-0.145	0.228	-0.743	0.105	-0.0252	0.285	0.0781	0.0348	1.32632
	21			ETH24hH	0.228	0.00602	-0.271	-0.439	-0.215	-0.215	0.364	-0.378	0.167	-0.0974	-0.303	0.0219	0.91586
	22		24h 3	FEN24hL	-0.53	0.386	0.538	0.149	0.025	-0.122	0.515	0.0766	0.0191	0.573	0.0513	0.342	0.570525
	23			FEN24hM	-0.108	0.631	0.206	0.709	0.652	-0.0128	0.859	-0.106	0.0236	1.08	0.0757	0.752	-0.276437
	24			FEN24hH	0.0764	0.86	0.0245	1.16	1.06	0.189	0.512	0.206	-0.00933	1.1	0.564	0.94	-0.482666
	25		24h 4	GEM24hL	0.15	0.396	-0.124	-0.0745	0.375	0.466	0.477	-0.315	-0.281	0.166	0.305	0.349	0.151892
	26			GEM24hM	-0.189	0.292	-0.0686	0.0686	0.267	0.395	-0.61	0.136	-0.217	0.0902	-0.0295	0.39	1.12736
	27			GEM24hH	-0.383	0.563	-0.165	0.567	0.593	-0.156	0.114	0.272	-0.395	-0.153	-0.0357	0.764	1.08489
	28		24h 5	HEX24hL	0.39	-0.16	-0.191	0.0175	0.0264	-0.162	1.48	0.758	-0.0331	0.314	-0.0788	0.415	1.0576
	29			HEX24hM	0.602	-0.196	-0.411	0.227	0.234	-0.0139	1.35	0.305	0.0372	0.501	0.186	0.504	0.456804
	30			HEX24hH	0.902	-0.173	-0.334	0.319	0.0684	-0.434	0.131	0.562	0.00929	0.515	0.247	0.618	0.922591
	31		24h 6	PHE24hL	-0.31	0.31	-0.02	0.34	-0.06	-0.345	0.87	-0.1	-0.16	1.03	0.35	0.85	0.133679
	32			PHE24hM	0.265	0.28	-0.535	0.06	0.16	-0.655	0.46	-0.02	-0.15	1	0.38	0.74	0.305453
	33			PHE24hH	0.77	0.15	-0.005	-0.27	-0.52	-2.02	1.23	0.09	-0.24	0.65	0.66	0.19	0.631917
	34		24h 7	WY24hL	-0.207	0.658	-0.0433	0.567	0.102	-0.27	-0.138	0.0507	0.111	-0.138	-0.0173	0.758	0.742967
	35			WY24hM	0.0329	0.623	0.117	0.782	0.608	0.345	-0.485	0.0329	-0.0152	0.622	-0.0279	0.914	0.236846
	36			WY24hH	0.408	0.409	-0.137	0.569	0.769	0.0461	-0.185	-0.017	0.203	0.218	0.0119	0.819	0.174508
	37	NGTNHC	24h 1	AA24hL	0.0727	-0.183	-0.0749	-0.00055	0.389	-0.164	-0.377	0.142	0.101	0.174	0.0729	-0.122	1.29958
	38			AA24hM	-0.576	-0.188	-0.349	0.163	0.263	0.641	-0.457	0.239	0.282	0.0528	-0.00845	-0.121	1.5612
	39			AA24hH	0.132	0.0749	0.17	0.25	0.0135	0.301	-0.0356	0.2	-0.00377	-0.116	-0.191	-0.0426	1.30813
	40		24h 2	ASP24hL	0.371	-0.0523	-0.231	-0.876	-0.0883	-0.0167	-0.348	0.104	0.0958	-0.532	0.0464	-0.0677	1.28572
	41			ASP24hM	0.652	-0.378	0.263	-0.649	-0.233	-0.77	-1.06	0.235	-0.514	-0.263	-0.31	-0.323	2.29365
	42			ASP24hH	0.5	-0.357	0.422	-0.719	-0.0829	0.109	0.396	0.0955	0.242	-0.774	-0.0131	-0.521	1.20275
	43		24h 3	CAF24hL	0.0525	0.0221	-0.381	-0.00538	-0.221	-0.186	0.449	0.182	-0.174	-0.124	-0.335	-0.0244	1.68737
	44			CAF24hM	0.258	0.0476	-0.523	0.15	-0.106	0.289	-0.0777	0.226	-0.278	-0.108	-0.0391	-0.0971	1.65851
	45			CAF24hH	-0.0314	-0.119	-0.477	-0.451	-0.389	0.296	0.464	0.0759	-0.104	-0.709	0.235	-0.461	1.65413
	46		24h 4	CPA24hL	-0.163	0.0848	0.0319	-0.0326	0.303	0.19	-0.538	-0.0838	0.135	0.37	-0.0406	0.0583	0.939233
	47			CPA24hM	-0.302	-0.0662	0.0615	-0.142	-0.0216	0.0821	0.159	0.042	0.0333	-0.59	-0.273	-0.226	1.62742
	48			CPA24hH	-0.203	-0.113	-0.131	-0.818	0.0373	-0.0932	0.235	-0.0335	0.0337	-0.271	-0.177	-0.55	1.5508
	49		24h 5	CPP24hL	0.14	-0.045	-0.148	0.0111	-0.122	0.259	-0.0237	0.206	0.135	0.725	0.0245	-0.0712	1.0706
	50			CPP24hM	-0.366	-0.22	-0.0264	-0.629	-0.0173	-0.4	0.244	0.116	-0.213	0.0384	0.238	-0.27	1.51592
	51			CPP24hH	-0.0853	-0.184	-0.101	-0.873	-0.0843	-0.451	-0.771	-0.0622	-0.443	-0.183	-0.341	-0.667	2.28468
	52		24h 6	DEX24hL	0.0437	-0.368	-0.154	-0.44	-0.184	-0.245	-0.571	0.136	-0.026	-0.0347	-0.174	0.196	1.64258
	53			DEX24hM	0.338	-0.387	-0.295	-0.213	0.0297	-0.478	-1.3	0.0628	-0.0195	-0.59	-0.288	0.396	1.87883
	54			DEX24hH	-0.17	-0.627	-0.276	-0.73	0.473	0.479	-0.802	-0.0906	-0.272	-1.24	-0.704	0.79	1.75877
	55		24h 7	DIA24hL	0.153	-0.0347	-0.123	0.124	0.245	-0.482	0.806	0.0261	0.231	0.392	0.0992	-0.0742	0.78012
	56			DIA24hM	-0.0126	-0.0737	-0.112	0.224	0.318	-0.112	0.995	-0.173	-0.285	0.57	0.329	0.11	0.571897
	57			DIA24hH	0.294	0.0822	-0.597	0.527	0.295	-0.55	0.753	-0.0965	0.142	0.691	0.322	0.274	0.501367
	58		24h 8	IND24hL	-0.267	-0.0281	-0.317	0.0191	0.0127	-0.337	-0.376	0.00247	-0.376	-0.114	0.344	-0.299	1.77854
	59			IND24hM	0.849	0.351	1.06	0.136	1.04	-0.371	-1.41	-0.136	0.601	-1.5	-0.881	-0.342	1.21246
	60			IND24hH	1.32	0.613	1.72	-0.16	0.928	-0.542	-1.25	0.0256	0.652	-1.19	-0.893	0.077	0.469006
	61		24h 9	PBZ24hL	0.251	-0.305	0.11	0.243	0.0832	0.0289	0.897	-0.0989	0.0287	-0.183	0.0666	0.209	0.738454
	62			PBZ24hM	-0.142	0.0719	-0.146	0.502	0.055	0.167	0.0981	-0.0106	0.365	-0.235	0.246	0.496	0.689755
	63			PBZ24hH	0.393	-0.226	-0.199	0.0148	0.202	-0.341	0.936	0.208	0.107	-0.248	-0.278	0.48	0.982206
	64		24h 10	THE24hL	-0.153	0.0481	-0.171	0.659	0.191	-0.228	-0.38	-0.096	-0.142	-0.0399	0.304	0.202	1.22148
	65			THE24hM	0.109	0.169	-0.13	0.053	0.195	0.42	-0.904	0.0139	-0.492	-0.763	0.134	0.136	1.54426
	66			THE24hH	0.12	-0.233	-0.569	-0.541	0.299	-1.5	-0.342	0.382	-0.24	-0.267	0.604	0.195	1.7207
	67		24h 11	TOL24hL	0.135	-0.254	-0.24	-0.247	0.0314	-0.339	-0.31	-0.0504	-0.152	-0.103	-0.104	-0.16	1.63215
	68			TOL24hM	0.0956	-0.126	0.0778	-0.409	0.0927	-0.472	-0.0534	0.00334	0.00378	0.131	-0.297	-0.1	1.3538
	69			TOL24hH	0.118	-0.075	0.0504	-0.241	0.282	-0.0845	0.219	-0.00368	-0.00697	0.368	-0.13	0.0453	0.911756
	70	GTHC	29d 1	AAF29dL	2.32	2.04	2	-0.258	3.26	1.94	1.8	-0.903	0.638	2.18	1.13	1.2	-5.92824
	71			AAF29dM	1.93	1.77	1.58	0.0363	2.91	2.19	1.21	-0.85	0.576	1.85	0.983	1.13	-5.00411
	72			AAF29dH	1.53	1.64	1.48	-0.509	2.73	2.41	2.23	-0.517	-0.11	1.8	1.03	0.731	-4.3447
	73		29d2	DEN29dL	0.858	0.516	1.18	0.148	2.48	2.49	0.938	-0.552	-0.342	1.47	0.9	0.383	-2.56173
	74			DEN29dM	1.08	1.22	1.79	0.425	3.07	4.79	1.64	-0.574	-0.221	1.94	1.36	0.949	-4.75149
	75	NGTHC	29d 1	CLO29dL	-0.0584	-0.0451	-0.125	0.162	0.0291	-0.0926	-0.314	-0.0806	0.119	0.172	-0.0729	0.0519	1.21259
	76			CLO29dM	-0.847	-0.0692	-0.588	-0.0039	0.129	-0.0187	0.416	-0.239	0.024	-0.687	0.214	0.103	1.3587
	77			CLO29dH	-0.324	-0.396	-0.414	-0.193	0.163	-0.399	-0.409	-0.2	-0.0952	-0.975	-0.814	0.313	2.12077
	78		29d 2	ETH29dL	0.318	0.0671	0.233	0.0805	-0.0963	0.942	-0.281	-0.0325	-0.168	0.322	-0.497	-0.211	1.20627
	79			ETH29dM	0.384	0.114	0.108	0.454	-0.288	0.939	0.176	0.145	-0.103	0.409	-0.444	0.0507	1.09479
	80			ETH29dH	0.0622	0.0532	0.207	-0.01	-0.0278	0.424	0.337	0.119	-0.258	0.391	-0.451	0.225	1.08632
	81		29d 3	FEN29dL	0.244	-0.0288	0.014	0.343	0.031	-0.488	-0.295	0.0335	-0.0621	-0.498	-0.364	0.23	1.58684
	82			FEN29dM	-0.614	-0.114	-0.0816	-0.476	-0.0656	-0.851	-0.542	-0.0869	-0.0241	-2.06	-0.321	0.52	2.11072
	83			FEN29dH	-0.586	-0.116	-0.13	-0.653	0.083	-0.844	-0.337	-0.131	-0.113	-2.22	0.12	0.686	1.72231
	84		29d 4	GEM29dL	-0.582	-0.167	-0.211	-0.382	-0.0446	-0.207	-0.246	-0.358	-0.225	-0.353	-0.158	0.27	1.45185
	85			GEM29dM	-0.427	-0.338	-0.197	-0.323	0.0263	0.965	-0.328	-0.184	-0.228	-1	-0.177	0.23	1.54091
	86			GEM29dH	-0.464	-0.0624	-0.349	-0.208	-0.0603	0.355	0.605	-0.363	-0.195	-1.26	-0.185	0.42	1.23803
	87		29d 5	HEX29dL	-0.466	0.208	0.377	-0.0184	0.00109	-0.146	1.15	-0.34	-0.487	-0.502	-0.235	0.374	0.879941
	88			HEX29dM	-0.371	0.31	0.11	0.0963	0.0209	-1.45	1.32	-0.525	-0.178	-1.03	-0.435	0.192	1.21646
	89			HEX29dH	-0.425	0.351	-0.0441	-0.0192	0.203	-0.907	1.83	-0.5	-0.283	-0.937	-0.395	0.22	0.940019
	90		29d 6	PHE29dL	0.261	0.0379	0.121	0.313	-0.0849	0.861	-0.0248	-0.076	0.293	0.163	0.107	0.115	0.527865
	91			PHE29dM	0.0963	0.253	0.139	0.137	-0.116	-0.631	0.573	-0.0125	-0.00876	0.136	0.018	0.191	0.861904
	92			PHE29dH	-0.106	-0.147	0.0019	0.0814	-0.174	-0.291	0.319	-0.0601	-0.328	-0.119	-0.0287	0.22	1.3574
	93		29d 7	WY29dL	-0.557	0.0682	0.597	0.181	0.149	-0.246	-1.14	-0.283	0.444	-1.74	-0.522	0.386	1.57113
	94			WY29dM	-1.19	-0.375	0.409	-0.125	-0.327	-0.389	-1.04	-0.167	0.333	-1.44	-0.552	0.452	2.15918
	95			WY29dH	-1.07	-0.14	0.108	0.264	-0.263	-0.372	-0.463	-0.323	0.572	-2.02	-0.266	0.471	1.76694
	96	NGTNHC	29d 1	AA29dL	-0.286	-0.239	-0.206	0.185	-0.289	-0.103	-0.64	-0.0372	-0.0377	-0.0694	-0.0203	0.0709	1.7302
	97			AA29dM	-0.0347	-0.173	-0.219	-0.0462	0.0211	-1.21	-0.0592	-0.0416	-0.0526	0.0299	0.104	0.163	1.44635
	98			AA29dH	-0.159	-0.261	0.0788	-0.0672	0.175	-0.0842	-0.461	0.0304	0.384	0.124	0.152	0.161	0.994396
	99		29d 2	ASP29dL	-0.0808	0.134	-0.782	0.21	-0.0894	0.0715	0.883	0.0691	-0.41	-0.127	0.186	0.218	1.28187
	100			ASP29dM	-0.131	0.195	-0.853	-0.0489	-0.0144	-0.445	0.43	0.203	-0.362	0.353	0.555	0.485	1.07378
	101			ASP29dH	-0.256	0.157	-1.14	-0.00185	-0.11	-1.35	-0.152	0.223	-0.152	0.156	0.0856	0.752	1.68631
	102		29d 3	CAF29dL	-0.185	-0.108	-0.0461	-0.0989	-0.0213	0.14	-0.00132	-0.12	0.0922	0.3	-0.346	-0.165	1.29582
	103			CAF29dM	0.296	0.134	-0.268	-0.0628	-0.153	0.061	-0.579	-0.122	0.123	0.216	-0.397	0.0734	1.23035
	104			CAF29dH	0.0406	-0.195	-0.656	-0.909	0.15	-0.805	0.0714	-0.167	0.133	-0.91	-0.355	-0.185	1.7545
	105		29d 4	CPA29dL	-0.323	-0.118	-0.0336	0.145	-0.0994	-0.0674	-0.379	-0.154	-0.296	0.528	0.0165	-0.179	1.50588
	106			CPA29dM	-0.148	0.0269	0.321	-0.16	0.189	0.25	-0.198	-0.0542	-0.0854	0.487	0.369	0.01	0.683543
	107			CPA29dH	-0.0164	-0.056	0.451	-0.314	0.00375	1.02	0.185	-0.132	-0.33	-0.263	0.215	-0.169	0.829786
	108		29d 5	CPP29dL	-0.232	-0.0587	-0.334	0.00824	-0.00203	0.857	-0.33	-0.0857	-0.222	0.228	0.448	0.232	0.906679
	109			CPP29dM	-0.00647	-0.136	0.0183	-0.0393	-0.0214	0.995	-1.41	0.0381	0.158	-0.524	0.249	0.0339	1.31397
	110			CPP29dH	0.0227	-0.105	-0.449	-0.666	-0.194	-0.0518	-0.209	-0.00277	-0.26	-0.0381	-0.0111	0.154	1.4233
	111		29d 6	DIA29dL	0.0432	-0.214	-0.131	-0.0478	-0.213	0.374	-0.312	-0.00035	-0.00974	-0.0481	0.146	-0.182	1.37793
	112			DIA29dM	-0.321	-0.224	-0.35	-0.408	0.135	0.988	-0.251	0.13	0.0103	-0.385	-0.111	-0.159	1.54845
	113			DIA29dH	-0.264	-0.383	-0.38	-0.392	0.0204	0.591	-0.64	0.0417	0.148	-1.58	-0.536	-0.389	2.37986
	114		29d 7	IND29dL	-0.0343	0.151	0.0239	-0.379	0.0732	-0.272	0.0703	-0.0684	0.236	0.379	-0.191	0.154	0.789366
	115			IND29dM	0.106	0.135	0.00118	-0.336	-0.0207	0.645	0.14	-0.129	0.185	0.198	-0.0452	0.303	0.433081
	116		29d 8	PBZ29dL	-0.207	-0.111	-0.0903	-0.0427	-0.0704	-0.027	0.0852	-0.14	0.202	-0.00657	0.274	0.0313	0.935811
	117			PBZ29dM	-0.421	-0.0732	-0.496	0.283	-0.0625	-0.479	0.126	-0.267	-0.0686	0.167	0.486	0.0587	1.16228
	118			PBZ29dH	-0.234	-0.233	0.112	0.0675	-0.0529	-0.31	0.469	0.225	-0.118	-0.945	-0.173	-0.0885	1.88628
	119		29d 9	THE29dL	-0.129	0.348	0.199	0.0108	-0.161	-0.492	0.166	0.112	-0.29	-1.05	-0.499	-0.0349	1.90821
	120			THE29dM	0.03	0.212	0.311	-0.225	-0.279	-1.67	-1.05	0.437	-0.0737	-1.32	-0.185	0.0488	2.45744
	121			THE29dH	-0.145	0.394	-0.351	-0.44	-0.0155	-1.48	0.273	0.0925	-0.29	-1.32	-0.107	0.206	1.87702
	122		29d 10	TOL29dL	-0.269	0.204	0.0263	-0.131	0.24	-0.0983	-0.162	0.0133	0.068	-0.237	-0.123	0.164	1.14248
	123			TOL29dM	-0.511	-0.0483	-0.00232	0.266	0.173	-0.485	0.166	0.458	-0.329	-0.284	0.159	0.219	1.79315	GT-maximum	-0.937783
	124			TOL29dH	-0.234	-0.0476	0.0827	0.0578	0.463	0.244	-0.277	-0.277	0.0629	-0.162	-0.269	0.16	0.992442	NGT-minimum	-0.482666
Your data				AAF-1	2.51039	2.43709	2.24546	-1.1327	3.68806	0.0292534	2.34952	-1.80401	1.97532	2.26656	0.87891	0.890072	-7.31457	Cut-off	-0.710225
			μ	mean	0.333201	0.336997	0.279883	-0.0851835	0.588292	0.401878	0.37043	-0.107699	0.046425	0.227237	0.177488	0.281067
			σ	STDEVP	0.96846	0.809046	0.957281	0.421892	1.19312	1.34604	1.11048	0.369344	0.383941	1.12694	0.603056	0.432324
				a	-0.327	-0.336	-0.324	0.076	-0.344	-0.312	-0.312	0.263	-0.207	-0.306	-0.313	-0.243
					Aen	Bax	Btg2	Ccnf	Ccng1	Cdkn1a	Gdf15	Lrp1	Mbd1	Phlda3	Plk2	Tubb4b	calculated PC1		judgement
	FFPE RNA-Seq			AAF-1	2.51039	2.43709	2.24546	-1.1327	3.68806	0.0292534	2.34952	-1.80401	1.97532	2.26656	0.87891	0.890072	-7.31457		GT
	FFPE RNA-Seq			AAF-2	2.42464	2.19046	2.31893	-0.477707	3.17884	0.289997	2.28626	-0.909139	1.36774	2.04433	-0.180443	0.412743	-5.25849		GT
	FFPE RNA-Seq			AAF-3	2.58401	2.28764	2.04536	0.262301	3.74798	2.00517	2.88314	-0.180903	2.25429	2.33399	0.607733	1.89929	-6.94894		GT
	FFPE RNA-Seq			AAF-4	2.50329	2.97894	2.65469	0.640953	4.56242	1.76636	1.96197	0.512749	1.50433	2.62209	0.0780687	2.33991	-6.3716		GT
	FFPE RNA-Seq			AAF-5	2.56845	2.71547	5.72615	-4.45276	4.16409	1.74844	2.72401	0.35181	2.26275	2.52878	0.998049	1.84938	-8.65125		GT
	FFPE RNA-Seq			CRE-1	0.246607	0.505042	-0.309909	-1.70401	0.940665	-1.51252	0.6998	-1.01581	0.942788	-0.215754	-0.315543	-0.585003	-0.273696		NGT
	FFPE RNA-Seq			CRE-2	-0.0224798	0.823165	-0.0690924	-0.575162	1.80007	0	1.36011	0.279578	0	0.107151	-0.536788	0.987329	-0.304169		NGT
	FFPE RNA-Seq			CRE-3	-0.151704	0.276655	-0.541808	-3.04929	-0.716607	0.192187	2.07252	-0.0510451	0	-0.713488	-0.316187	1.4888	-0.149364		NGT
	FFPE RNA-Seq			CRE-4	-1.35501	0.795562	-0.0716692	0.552781	1.73694	0	1.42044	0.433818	1.51922	-0.591975	-0.90366	0.376739	0.341239		NGT
	FFPE RNA-Seq			CRE-5	-0.0852915	0.352332	-0.624041	-1.43156	1.1746	-2.73698	1.36356	-0.859207	-1.26715	-0.647738	-0.798641	-0.367176	1.69539		NGT
