# Supplementary material for: Using FFPE RNA-Seq with 12 marker genes to evaluate genotoxic and non-genotoxic rat hepatocarcinogens
Source: Genes Environ. 2020 Mar 30;42:15. doi: 10.1186/s41021-020-00152-4 (PMC7104499; doi:10.1186/s41021-020-00152-4)
Supplement: Supplementary file 7 — Additional file 7: Appendix 7. selection of control gene-top100 from open TG-GATEs (gene_name, containing Dazap2, Ube2d3 and Gapdh). [file 41021_2020_152_MOESM7_ESM.xls]

## Sheet: Appendix 7
Appendix 7 Selection of control gene-top100 from Open TG-GATEs (gene_name, containing Dazap2, Ube2d3 and Gapdh))
	2AAF	2AAF	2AAF	2AAF	2AAF	2AAF	2AAF	2AAF	2AAF	2AAF	2AAF	2AAF	2AAF	2AAF	2AAF	2AAF	2AAF	2AAF	2AAF	2AAF	2AAF	2AAF	2AAF	2AAF	2AAF	2AAF	2AAF	2AAF	2AAF	2AAF	2AAF	2AAF	2AAF	2AAF	2AAF	2AAF	2AAF	2AAF	2AAF	2AAF	2AAF	2AAF	2AAF	2AAF	2AAF	2AAF	2AAF	2AAF	DEN
	15-d C	15-d C	15-d C	15-d C	15-d L	15-d L	4-d C	4-d C	4-d C	4-d L	4-d L	4-d L	4-d M	4-d M	4-d M	4-d H	4-d H	4-d H	8-d C	8-d C	8-d C	8-d L	8-d L	8-d L	8-d M	8-d M	8-d M	8-d H	8-d H	8-d H	15-d M	15-d M	15-d M	15-d H	15-d H	15-d H	29-d C	29-d C	29-d C	29-d L	29-d L	29-d M	29-d M	29-d H	29-d H	29-d H	29 d L	29-d M	4-d C
Affymetrix gene No.	003017563025.CEL	003017563026.CEL	003017563027.CEL	003017563028.CEL	003017563029.CEL	003017563030.CEL	003017564001.CEL	003017564002.CEL	003017564003.CEL	003017564004.CEL	003017564005.CEL	003017564006.CEL	003017564007.CEL	003017564008.CEL	003017564009.CEL	003017564010.CEL	003017564011.CEL	003017564012.CEL	003017564013.CEL	003017564014.CEL	003017564015.CEL	003017564016.CEL	003017564017.CEL	003017564018.CEL	003017564019.CEL	003017564020.CEL	003017564021.CEL	003017564022.CEL	003017564023.CEL	003017564024.CEL	003017565019.CEL	003017565020.CEL	003017565021.CEL	003017565022.CEL	003017565023.CEL	003017565024.CEL	003017565025.CEL	003017565026.CEL	003017565027.CEL	003017565028.CEL	003017565029.CEL	003017565030.CEL	003017566001.CEL	003017566002.CEL	003017566003.CEL	003017566004.CEL	003017596001.CEL	003017596002.CEL	003017532014.CEL
1370109_s_at	14.5865	14.7018	14.7228	14.4831	14.5775	14.4705	14.7943	14.8715	14.7195	14.8643	14.7536	14.7878	14.9022	14.646	14.7481	14.8925	14.8303	14.9905	14.9053	14.9033	14.8682	14.9581	14.8141	14.7424	14.6913	14.6927	14.6234	14.7751	14.7471	14.7022	14.5856	14.4871	14.6112	14.6425	14.6124	14.559	14.8033	14.6549	14.8029	14.6353	14.7193	14.5477	14.677	14.8254	14.6383	14.756	14.5447	14.5854	14.6998
1399160_a_at	13	13.0062	13.044	13.1086	13.1762	13.3282	13.1031	13.1563	13.1157	13.2418	13.2484	13.2108	13.3447	13.1915	13.1153	13.2647	13.2356	13.2091	13.0678	13.1507	13.1671	13.2605	13.2248	13.2532	13.3177	13.2072	13.1244	13.2595	13.1849	13.2701	13.2132	13.2085	13.1432	13.1861	13.1341	13.2132	13.1568	13.1202	13.1885	13.3116	13.3066	13.3419	13.3881	13.3834	13.2264	13.2197	13.0844	13.0664	13.1868
1367532_at	12.8211	12.6725	12.8131	12.5943	12.6167	12.6016	12.7592	12.8109	12.7771	12.6964	12.6993	12.7987	12.8639	12.6926	12.7869	12.6961	12.6702	12.9062	12.7672	12.8482	12.8041	12.8425	12.8423	12.8226	12.6977	12.7948	12.8628	12.7604	12.7498	12.8625	12.7209	12.403	12.7486	12.6348	12.5855	12.6907	12.873	12.7823	12.7304	12.8349	12.686	12.5837	12.7263	12.7502	12.6742	12.566	12.6017	12.5239	12.8385
1367639_a_at	14.2459	14.1517	14.3416	14.4487	14.4225	14.3813	14.1263	14.4299	14.1944	14.4234	14.2237	14.298	14.2721	14.0972	14.2499	14.3659	14.297	14.2388	14.1908	14.2481	14.3212	14.3997	14.4149	14.3832	14.388	14.3492	14.2987	14.3407	14.3445	14.4917	14.5139	14.312	14.4668	14.326	14.3021	14.264	14.3626	14.2315	14.3023	14.4528	14.5138	14.3608	14.5468	14.5309	14.4317	14.5038	14.4195	14.4108	14.3104
AFFX-r2-Bs-thr-M_s_at	15.0029	14.9723	15.0287	14.6991	14.8281	14.6222	14.7907	14.9368	14.8443	14.9551	14.6291	14.7612	14.8236	14.8009	14.877	14.8511	14.7307	14.9719	14.9497	14.877	14.9622	15.0263	14.9483	14.9487	15.047	14.9671	14.915	14.8869	14.8484	14.8567	14.8936	14.6221	14.6807	14.7322	14.7297	14.7996	14.9627	14.9388	15.0931	14.8313	14.8466	14.7706	14.7254	15.0574	14.8073	14.8448	14.4918	14.6249	14.7184
1398850_at	14.7785	14.9128	14.8549	14.5227	14.7324	14.5971	14.6738	14.904	14.5976	14.9136	14.6073	14.7192	14.7258	14.616	14.7701	14.7612	14.6384	14.7064	14.6553	14.8132	14.8054	14.8893	14.9005	14.7403	14.5179	14.7277	14.5952	14.7817	14.749	14.6989	14.6967	14.4945	14.7415	14.6911	14.6356	14.6955	14.8476	14.7629	14.8397	14.7401	14.6951	14.5895	14.7535	14.7455	14.6861	14.7599	14.2909	14.3917	14.767
AFFX-ThrX-3_at	15.2087	15.2639	15.2436	14.8127	14.9473	14.694	15.1048	15.1245	15.0019	15.1355	14.7945	14.9253	15.003	14.9064	14.957	14.911	14.9168	15.1718	15.1966	15.2133	15.1563	15.1276	15.0677	15.0216	14.9702	14.9729	14.9191	14.9654	14.8864	14.9408	14.9707	14.6516	14.855	14.8558	14.8854	14.8067	15.1534	15.0914	15.2639	14.9247	14.8919	14.7327	14.7674	15.0725	14.8949	14.938	14.4849	14.6055	14.9738
1367625_at	14.6064	14.7721	14.6905	14.3611	14.5483	14.4002	14.6507	14.7797	14.6037	14.749	14.5516	14.6503	14.6414	14.3909	14.556	14.6239	14.5976	14.7745	14.7445	14.785	14.7843	14.7888	14.7152	14.6275	14.5965	14.6284	14.5003	14.7221	14.6252	14.641	14.5305	14.2618	14.5953	14.535	14.5923	14.5512	14.7147	14.6403	14.7841	14.5781	14.5964	14.5406	14.5728	14.8033	14.6267	14.7531	14.2931	14.3213	14.5526
AFFX-ThrX-M_at	14.6535	14.6714	14.697	14.2612	14.4327	14.2223	14.5659	14.6476	14.6245	14.6959	14.3844	14.4609	14.5276	14.4678	14.5035	14.4366	14.4097	14.6767	14.652	14.668	14.7584	14.6592	14.6421	14.5315	14.5338	14.5656	14.463	14.5561	14.4734	14.5027	14.499	14.2072	14.2939	14.3639	14.3352	14.4275	14.6829	14.6967	14.7983	14.4509	14.4175	14.2825	14.2725	14.5968	14.3926	14.4245	14.2257	14.3784	14.4445
1371308_at	14.1134	14.2005	14.1363	14.1406	14.2472	14.171	14.1006	14.213	14.1819	14.3908	14.2475	14.3316	14.3602	14.2871	14.3484	14.5561	14.3885	14.384	14.4018	14.3957	14.4417	14.5319	14.5163	14.3482	14.4223	14.3642	14.3111	14.5456	14.5697	14.3961	14.2461	14.1951	14.3064	14.1738	14.2561	14.326	14.3324	14.1822	14.2996	14.218	14.3945	14.2532	14.372	14.4275	14.2457	14.4921	14.3645	14.4596	14.2311
1388110_at	14.6837	14.8201	14.7663	14.6777	14.792	14.4628	14.678	14.8061	14.6199	14.8894	14.7019	14.6658	14.8448	14.5719	14.7621	14.8161	14.7609	14.8823	14.6974	14.6381	14.7656	14.9656	14.7231	14.8132	14.6147	14.6675	14.6222	14.748	14.7919	14.7208	14.6377	14.4425	14.7168	14.69	14.7445	14.5405	14.7261	14.5329	14.7219	14.6229	14.7438	14.6672	14.6537	14.8573	14.8226	14.9278	14.2883	14.3542	14.7136
1398843_at	13.4462	13.5575	13.5346	13.6408	13.7146	13.7019	13.5579	13.6009	13.5112	13.5335	13.4503	13.4811	13.4761	13.5338	13.452	13.5573	13.4041	13.4039	13.4885	13.3741	13.4606	13.4745	13.5358	13.5866	13.5178	13.6338	13.4492	13.5111	13.4423	13.4877	13.7397	13.6039	13.6554	13.5764	13.5934	13.6329	13.5446	13.5442	13.6772	13.6654	13.5806	13.5758	13.6421	13.6582	13.6137	13.6032	13.4727	13.3644	13.6234
1388550_at	12.8696	12.9781	12.9895	13.2027	13.2516	13.3213	12.949	12.8724	12.8684	12.9892	13.0191	12.9386	13.1111	13.1952	13.1767	13.2684	13.0403	13.0014	12.8435	12.7677	12.8717	12.922	13.0417	13.1884	13.0636	13.1222	13.0001	13.1694	13.1866	13.1435	13.1757	13.274	13.3628	13.2479	13.3451	13.3413	12.9425	12.9495	12.7174	13.1933	13.1831	13.062	13.2406	13.3126	13.3622	13.1783	13.0229	13.0486	12.9795
AFFX-r2-Bs-thr-3_s_at	15.1397	15.2877	15.2424	14.7453	14.8583	14.6659	15.0486	15.1349	14.9777	15.158	14.8287	14.9209	15.0243	14.8732	14.9542	14.9339	14.9359	15.1515	15.2207	15.2353	15.2096	15.1052	15.0876	15.0371	14.9534	15.0029	14.9105	15.0264	14.9329	14.8928	14.8918	14.6099	14.7838	14.8825	14.8244	14.8653	15.0936	15.0508	15.2851	14.8761	14.9566	14.7738	14.8349	15.0541	14.8872	14.9521	14.6052	14.7033	15.0259
1375219_a_at	14.7004	14.7384	14.4871	14.7581	14.8138	14.6204	14.3978	14.5304	14.4546	14.6168	14.3633	14.5147	14.489	14.4339	14.6406	14.7535	14.5157	14.5605	14.5674	14.6075	14.6186	14.6557	14.8104	14.7341	14.7631	14.6973	14.6992	14.5966	14.618	14.6486	14.7854	14.5686	14.7745	14.5822	14.6428	14.5543	14.5855	14.4063	14.6237	14.7432	14.9132	14.5906	14.7737	14.979	14.8541	14.944	14.5036	14.5218	14.4733
1368141_at	13.204	13.3697	13.1629	13.4348	13.3656	13.2272	13.097	13.0712	12.8925	13.1242	13.0244	13.1094	13.2058	13.0963	13.2878	13.2983	13.0214	13.3215	13.0226	12.9875	13.0625	13.2674	13.1884	13.2703	13.1779	13.3197	13.2996	13.2375	13.2594	13.1815	13.4786	13.1343	13.3484	13.2975	13.3262	13.3237	13.1186	13.0863	13.1241	13.1312	13.2188	13.2104	13.2259	13.3059	13.2326	13.2558	13.2093	13.2667	13.0444
1370274_at	14.5201	14.6788	14.5405	14.3572	14.5508	14.2872	14.4249	14.552	14.4577	14.5328	14.403	14.581	14.4498	14.4234	14.5535	14.5421	14.5524	14.6113	14.6009	14.7717	14.7114	14.7884	14.6808	14.6364	14.5421	14.6146	14.5996	14.7579	14.6505	14.6325	14.511	14.1473	14.4472	14.4721	14.4722	14.44	14.6435	14.5274	14.6698	14.5466	14.558	14.3533	14.4701	14.6953	14.6371	14.5754	14.2643	14.3011	14.6779
1388303_at	14.8117	14.7982	14.8653	14.7226	14.8427	14.6235	14.7216	14.828	14.7284	14.9671	14.7166	14.8072	14.8002	14.6789	14.7129	14.7821	14.8666	14.8549	14.7795	14.7795	14.8288	14.8174	14.8087	14.6868	14.7098	14.712	14.6492	14.8221	14.8126	14.8028	14.764	14.6129	14.9095	14.7785	14.7262	14.7184	14.7999	14.7097	14.7198	14.6935	14.7617	14.6554	14.6972	14.8757	14.6793	14.9072	14.5029	14.5842	14.7387
1367456_at	13.694	13.7823	13.741	13.7404	13.6805	13.6815	13.5873	13.6305	13.523	13.6584	13.6598	13.6171	13.7687	13.726	13.7165	13.7292	13.5448	13.6259	13.5089	13.5595	13.6414	13.6047	13.5688	13.5388	13.6217	13.6345	13.4769	13.6483	13.6412	13.6338	13.6787	13.5814	13.6252	13.7143	13.5807	13.658	13.5754	13.636	13.6452	13.556	13.5815	13.7207	13.6842	13.7842	13.5762	13.6762	13.2919	13.3004	13.6608
1386852_x_at	14.84	14.877	14.7426	14.5214	14.6994	14.3192	14.5663	14.7258	14.5826	14.7591	14.5967	14.714	14.6302	14.5516	14.6828	14.666	14.6916	14.8108	14.818	14.9807	14.9334	14.8862	14.8368	14.7387	14.6946	14.7333	14.7107	14.8328	14.7434	14.7991	14.652	14.2331	14.606	14.5588	14.5985	14.5393	14.7449	14.6787	14.7552	14.6452	14.6616	14.4714	14.5791	14.8085	14.6827	14.8089	14.3105	14.2752	14.7806
1370242_at	14.5279	14.6998	14.7395	14.7508	14.6993	14.6733	14.4784	14.567	14.4627	14.7471	14.4862	14.6635	14.5662	14.5996	14.6625	14.7276	14.6964	14.6177	14.5258	14.6304	14.5144	14.836	14.6826	14.713	14.6631	14.7193	14.7186	14.681	14.6533	14.6256	14.6837	14.6056	14.8913	14.5808	14.6201	14.6551	14.6186	14.5427	14.6304	14.6389	14.7633	14.5423	14.702	14.6521	14.6651	14.7196	14.4961	14.5713	14.3777
1367784_a_at	14.5786	14.7233	14.7878	14.8846	14.8688	14.8193	14.6278	14.7276	14.6542	14.92	14.5531	14.7417	14.7958	14.7244	14.8635	15.0026	14.863	15.0173	14.7274	14.9346	14.6846	14.6675	14.6658	14.626	14.7039	14.646	14.6382	14.6404	14.666	14.6534	14.7087	14.8291	14.7837	14.637	14.8032	14.6324	14.7296	14.7006	14.9207	14.9432	15.0446	14.9633	15.0607	14.8925	14.8375	15.0785	14.6949	14.6042	14.3931
1371301_at	14.0643	14.2294	14.1449	14.3366	14.4206	14.3883	14.0787	14.2187	14.0884	14.4183	14.1927	14.3445	14.2996	14.2557	14.3164	14.4755	14.3697	14.2363	14.1571	14.3237	14.2513	14.4602	14.5547	14.4962	14.4299	14.4073	14.2577	14.3797	14.4706	14.4874	14.3897	14.3229	14.579	14.3253	14.4515	14.3444	14.3077	14.2021	14.234	14.4843	14.4664	14.3296	14.5105	14.5416	14.4951	14.5313	14.2001	14.3781	14.2224
1387890_at	15.1653	15.3742	15.3863	14.9353	15.0247	14.7894	15.0336	15.1166	15.0115	15.2485	14.9847	15.0026	15.0743	14.8727	14.9987	15.1112	14.9813	15.0767	14.984	15.1074	15.0173	15.1756	15.1068	15.0049	14.9526	14.9914	14.8509	15.07	14.9934	14.9842	14.9953	14.7283	15.0518	15.0076	14.9442	14.9817	15.1211	15.0467	15.2141	14.9434	14.9938	14.8717	14.9233	15.1424	14.9912	15.071	14.6317	14.7201	14.9547
1371316_at	14.3029	14.2187	14.2182	14.2962	14.3725	14.1646	14.0072	14.1344	14.0108	14.3795	14.0929	14.2197	14.198	13.9758	14.1548	14.2257	14.2473	14.0943	14.0313	14.1047	14.1222	14.3414	14.2468	14.2401	14.24	14.1905	14.0956	14.0867	14.1733	14.1756	14.3336	14.1369	14.3966	14.2569	14.222	14.2145	14.0701	13.9451	14.1591	14.1698	14.2642	14.1283	14.2681	14.3416	14.1835	14.4705	13.8551	13.941	14.2209
1367607_at	14.3227	14.5674	14.474	14.2698	14.4026	14.27	14.3384	14.5039	14.3979	14.7013	14.3805	14.4087	14.4571	14.3505	14.4653	14.5222	14.5056	14.5602	14.4289	14.4741	14.5701	14.5765	14.5386	14.4289	14.2857	14.3827	14.3846	14.4654	14.456	14.371	14.4104	14.1989	14.3946	14.3984	14.4494	14.3934	14.4788	14.4044	14.4952	14.3544	14.3116	14.2144	14.3356	14.4801	14.3289	14.4256	13.9373	13.9684	14.4295
1398827_at	14.1391	14.1976	14.3855	14.3653	14.4292	14.183	14.2491	14.5308	14.2441	14.6888	14.4338	14.5215	14.3121	14.2479	14.3718	14.2954	14.3115	14.3593	14.1836	14.3405	14.4279	14.6064	14.479	14.4824	14.2914	14.3815	14.328	14.2633	14.3221	14.286	14.3699	14.2029	14.41	14.2534	14.334	14.172	14.4163	14.4258	14.5424	14.4068	14.3945	14.075	14.3072	14.3142	14.3094	14.0096	14.0854	13.9008	14.1679
1372511_at	11.7208	11.516	11.6367	11.7541	11.8354	11.7742	11.4108	11.7321	11.428	11.6579	11.5468	11.7003	11.7406	11.7999	11.7978	11.7496	11.7659	11.7785	11.5568	11.7431	11.5961	11.6821	11.8099	11.9517	11.7491	11.8636	11.9638	11.7479	11.7275	11.8864	11.7767	11.8818	11.873	11.6304	11.8185	11.8114	11.8305	11.5865	11.6132	11.9012	11.7677	11.7416	12.0035	11.7127	11.7642	11.6934	11.6915	11.5725	11.6207
1387949_at	15.3768	15.4989	15.4089	15.1034	15.2498	14.8998	15.3302	15.3535	15.1512	15.4939	15.1816	15.3788	15.3456	15.193	15.2538	15.3947	15.279	15.3402	15.5706	15.5452	15.4734	15.4604	15.5174	15.3017	15.3185	15.3625	15.1851	15.3674	15.3424	15.1789	15.2577	14.8296	15.2431	15.1881	15.1966	15.1271	15.2248	15.3131	15.4041	15.2653	15.2402	15.0963	15.1497	15.4182	15.2646	15.2881	14.7192	14.5536	15.2956
1386004_s_at	12.5995	12.6093	12.6131	12.8435	12.6256	12.863	12.6958	12.7667	12.7457	12.6162	12.6783	12.7952	12.7607	12.8343	12.9276	12.8898	12.7403	12.8971	12.8159	12.8698	12.829	12.788	12.9948	12.9631	12.8839	12.8313	12.8205	12.88	12.7799	12.8912	12.7733	12.9428	12.8044	12.7255	12.8028	12.8091	12.9242	12.8769	12.7712	12.7263	12.9857	12.8416	12.8891	12.5999	12.824	12.6813	12.9907	13.0099	13.0322
1371386_at	13.278	13.3307	13.4047	13.4766	13.5275	13.4802	13.2886	13.2396	13.2674	13.4081	13.2256	13.236	13.2965	13.3601	13.2424	13.3686	13.4209	13.3396	13.2638	13.2206	13.3031	13.3238	13.3322	13.2826	13.331	13.2951	13.2385	13.1744	13.2547	13.277	13.45	13.4764	13.4686	13.3579	13.3967	13.3571	13.3019	13.2707	13.3535	13.3655	13.4299	13.4621	13.506	13.4192	13.409	13.4215	13.4008	13.3783	13.1646
1367557_s_at	14.5627	14.6151	14.7078	14.1549	14.4811	14.3306	14.6118	14.8952	14.551	14.5823	14.4096	14.5328	14.3704	14.4172	14.3188	14.729	14.7126	14.2237	14.6729	14.7896	14.7292	14.949	14.5508	14.5482	14.4772	14.6271	14.2868	14.8023	14.6789	14.6588	14.2939	14.2632	14.4012	14.4388	14.4918	14.5065	14.6305	14.4997	14.5833	14.5075	14.484	14.5705	14.6099	14.914	14.5728	14.7367	14.3345	14.4684	14.6653
1398839_at	14.647	14.6543	14.6348	14.1887	14.4035	14.1933	14.3585	14.6279	14.4796	14.5525	14.4318	14.5313	14.7063	14.6585	14.5515	14.8179	14.7714	14.6727	14.6259	14.6912	14.635	14.4304	14.4343	14.3534	14.3355	14.4547	14.3586	14.6703	14.6096	14.522	14.271	14.2023	14.3037	14.4976	14.404	14.6018	14.6487	14.637	14.7603	14.3637	14.3821	14.4307	14.3346	14.7061	14.5405	14.6359	14.0371	14.1291	14.5584
1386985_at	15.0366	15.1781	15.0942	14.9294	15.192	14.9725	14.9671	15.2281	14.9035	15.2989	15.139	15.1435	15.4546	15.2477	15.3223	15.5005	15.3387	15.3502	15.3659	15.1115	15.1746	15.2066	15.34	15.114	15.2751	15.253	15.176	15.3998	15.4348	15.3181	15.1614	14.9782	15.2636	15.1886	15.2395	15.2134	14.9648	15.0157	15.1489	15.2784	15.171	15.0758	15.2218	15.5007	15.2695	15.3209	14.7548	14.7985	14.8833
1371320_at	14.2645	14.2947	14.269	13.8313	13.9703	13.8413	14.1345	14.1042	14.2004	14.3451	14.1913	14.2261	14.3273	14.0937	14.1231	14.181	14.1324	14.3002	14.272	14.3548	14.2048	14.0816	14.1537	14.0471	13.9445	13.9725	13.9089	14.0606	14.1069	13.934	13.9672	13.6247	13.896	13.9179	14.006	13.9754	14.0445	14.2275	14.2346	13.9906	13.9187	13.894	13.9069	13.9676	13.9709	13.9801	13.64	13.5848	14.0856
1388296_at	14.3977	14.6115	14.5378	14.4944	14.5458	14.5486	14.5322	14.6817	14.5444	14.7952	14.5516	14.5911	14.5975	14.4536	14.4969	14.6501	14.5631	14.6732	14.6194	14.6532	14.7817	14.7236	14.7012	14.6604	14.5918	14.6244	14.5715	14.7089	14.6655	14.6532	14.569	14.4515	14.7006	14.4824	14.5448	14.5014	14.6259	14.508	14.6201	14.6019	14.686	14.5298	14.6698	14.7185	14.602	14.6262	14.3597	14.4289	14.1379
1399057_at	12.8021	12.846	12.8217	13.1501	13.193	13.2748	12.6986	12.7904	12.853	12.8906	12.8415	12.9538	12.9124	12.9149	12.8564	12.8262	13.0022	13.1096	12.7846	12.8488	12.9335	12.9598	13.0864	13.0626	12.9594	12.9371	13.0522	12.9105	12.9961	13.2105	13.1291	13.232	13.1825	12.9931	13.1341	12.9729	12.91	12.9267	12.8329	13.0725	13.1833	12.9831	13.283	13.1602	13.0422	13.1072	13.0826	13.0518	13.2328
1367561_at	14.0792	14.2157	14.1488	13.9216	14.0973	14.0516	14.2064	14.2335	14.0721	14.3562	14.1818	14.2147	14.2671	14.0448	14.12	14.2526	14.3035	14.0639	14.0663	14.0733	14.2363	14.1788	14.3123	14.074	14.1157	14.073	14.0618	14.2985	14.1725	14.1929	14.0387	13.9998	14.1412	14.1411	14.1119	14.2006	14.1776	14.063	14.215	13.8402	14.0159	14.0335	14.156	14.3071	14.1807	14.3316	14.0565	14.1637	14.1216
1367774_at	14.3308	14.5034	14.5911	14.0209	14.4367	14.3031	14.5464	14.7196	14.4364	14.8736	14.663	14.7089	14.8812	14.6913	14.7406	14.906	14.8824	14.9181	14.7692	14.6481	14.8779	14.94	14.8888	14.8104	14.6021	14.7054	14.6911	14.9442	14.8765	14.8679	14.4138	14.1608	14.3862	14.6803	14.6235	14.6508	14.755	14.6337	14.7969	14.6498	14.4896	14.3874	14.54	14.9114	14.7007	14.6433	14.1877	14.3493	14.5814
AFFX_Rat_GAPDH_5_at	14.2778	14.4126	14.5203	13.8853	14.2279	14.1094	14.4518	14.6176	14.3374	14.3162	14.0813	14.3089	14.0962	14.2079	14.0872	14.5059	14.4468	13.8878	14.3106	14.5036	14.4126	14.7303	14.2904	14.3051	14.2047	14.468	14.0145	14.5317	14.4485	14.405	14.1344	14.0814	14.1857	14.1893	14.2392	14.3168	14.4524	14.228	14.5192	14.2908	14.3006	14.388	14.4427	14.7227	14.3562	14.5733	14.1873	14.2908	14.471
1392681_at	12.2986	12.3622	12.4104	12.4541	12.3834	12.3998	12.2757	12.3025	12.2828	12.1002	12.2608	12.157	12.178	12.2134	12.3229	12.4141	12.4005	12.2165	12.1645	12.2946	12.2843	11.997	12.1417	12.0702	12.0252	12.1615	12.192	12.1961	12.1701	12.2835	12.3238	12.444	12.3261	12.2221	12.368	12.2431	12.349	12.3209	12.56	12.266	12.2824	12.2101	12.311	12.1613	12.3191	12.2709	12.3906	12.26	12.2485
1398763_at	13.2172	13.2415	13.078	12.9087	12.9675	12.8423	12.9672	13.0426	12.9653	13.0481	12.9203	12.9664	12.9015	12.9981	12.9027	13.0412	12.9406	12.9353	13.0429	12.9391	13.0168	12.9568	12.8837	12.8618	12.7937	12.7775	12.7818	12.8377	12.9001	12.9224	12.9289	12.7343	12.9881	12.8468	12.9523	12.997	12.8684	12.9358	13.0052	12.8476	12.7537	12.6671	12.841	12.9276	12.8118	12.862	12.4208	12.4539	12.9276
1371297_at	14.4593	14.6082	14.6677	14.8351	14.7377	14.6825	14.5199	14.5242	14.4424	14.6733	14.4741	14.5727	14.5256	14.483	14.5191	14.676	14.7181	14.6315	14.4993	14.4808	14.5971	14.7708	14.7899	14.6293	14.6521	14.6302	14.6228	14.6533	14.7172	14.6545	14.7403	14.6633	14.8653	14.6225	14.6984	14.5868	14.5529	14.3106	14.4157	14.6473	14.7378	14.644	14.7549	14.8652	14.6358	14.8712	14.5474	14.6071	14.4764
1370275_at	14.2809	14.4043	14.3184	14.2319	14.2549	14.0499	14.1466	14.3812	14.2264	14.497	14.3002	14.2286	14.2897	14.0499	14.2683	14.1804	14.2214	14.3179	14.2658	14.2637	14.3229	14.4015	14.408	14.2934	14.2683	14.3585	14.2043	14.3014	14.3564	14.2096	14.1144	14.0441	14.2219	14.2516	14.1054	14.19	14.1707	14.0466	14.3482	14.215	14.2036	14.12	14.1086	14.2094	14.1102	14.184	13.6646	13.7464	14.2715
1386875_a_at	12.2743	12.2246	12.2365	12.6289	12.7564	12.7066	12.3171	12.3508	12.341	12.7132	12.5653	12.569	12.395	12.5678	12.4604	12.4819	12.5609	12.52	12.4223	12.3937	12.4336	12.6178	12.6748	12.7132	12.704	12.6311	12.6371	12.4359	12.6682	12.5576	12.6288	12.6837	12.7223	12.5519	12.5993	12.4823	12.3312	12.374	12.4096	12.7128	12.8104	12.5665	12.6707	12.5449	12.7055	12.7029	12.5546	12.5033	12.606
1370190_at	13.208	13.3202	13.3328	13.6457	13.4481	13.5418	13.1864	13.2099	13.1378	13.5078	13.3699	13.5644	13.3522	13.321	13.3234	13.3306	13.2817	13.3434	13.2585	13.2366	13.2662	13.3755	13.4269	13.4154	13.4635	13.4722	13.3536	13.1608	13.3143	13.2318	13.5698	13.5662	13.4842	13.2236	13.2727	13.2523	13.2423	13.212	13.3123	13.4396	13.4584	13.3883	13.3607	12.9168	13.2735	13.1666	13.8353	13.9576	13.3372
1367549_a_at	12.2053	12.3598	12.2929	12.8469	12.5983	12.6698	12.3593	12.2671	12.3493	12.3674	12.3359	12.2491	12.3133	12.488	12.3895	12.5432	12.3238	12.4581	12.3547	12.311	12.2835	12.3017	12.3802	12.4026	12.4063	12.4134	12.4379	12.2956	12.3587	12.327	12.6613	12.7334	12.5272	12.4787	12.4549	12.4106	12.406	12.3327	12.4128	12.4572	12.5247	12.4787	12.582	12.376	12.5189	12.6596	12.5	12.4184	12.231
1367459_at	13.7223	13.9376	13.8672	14.181	14.1026	14.0561	13.8937	13.9482	13.8214	13.8879	13.7825	13.8283	13.8679	13.9295	13.8882	13.9646	13.9283	13.812	13.8132	13.7835	13.7869	13.9749	13.9611	14.0145	13.9487	14.0409	13.8996	13.8956	13.8986	13.9667	14.1565	14.1289	14.1109	13.9984	14.2117	13.7953	13.8487	13.7824	13.8373	14.1029	14.1137	14.065	14.2185	14.1102	14.1347	14.1273	14.0006	13.9172	14.0178
1371344_at	14.2737	14.4731	14.4459	14.442	14.5352	14.4829	14.281	14.2976	14.2098	14.6412	14.2269	14.357	14.342	14.2882	14.315	14.5039	14.4039	14.2424	14.066	14.1979	14.3351	14.5061	14.5246	14.4307	14.4852	14.3931	14.349	14.4539	14.4803	14.469	14.6061	14.4326	14.6445	14.4726	14.5114	14.5392	14.4182	14.2545	14.418	14.4185	14.4671	14.3796	14.5057	14.5667	14.4452	14.6091	14.3997	14.5112	14.1466
1387878_at	14.2838	14.214	14.3168	14.1322	14.2787	13.9989	14.1242	14.4282	14.2766	14.5981	14.3313	14.4267	14.0873	14.1271	14.181	14.0617	13.9822	14.5564	14.4139	14.3688	14.6073	14.5227	14.5001	14.3939	14.2133	14.4098	14.2793	14.3242	14.3659	14.2305	14.2526	13.8492	14.1644	14.2935	14.2297	14.2607	14.1089	14.2264	14.2308	14.2812	14.0466	13.9838	14.1549	14.1944	14.3315	14.1274	13.7002	13.7612	14.004
1371844_at	10.9952	11.0737	11.1999	10.9766	11.0441	11.0488	11.0145	11.1905	11.0406	11.2762	11.1506	11.0827	11.202	11.2345	10.9637	11.1777	11.1102	11.1095	10.9604	11.0295	11.0302	10.9748	10.799	10.8563	10.9115	10.9438	10.7995	11.1019	11.0851	10.9891	10.8306	11.1324	10.9272	11.1516	11.0259	11.1059	11.0908	11.0479	10.9457	10.9812	10.8173	10.9663	10.9015	10.9223	10.92	10.9315	11.2943	11.3292	11.0873
1371319_at	14.7084	14.7472	14.8067	14.4034	14.5546	14.24	14.6472	14.5731	14.5288	14.7494	14.556	14.6877	14.7148	14.6453	14.6504	14.7715	14.6108	14.7814	14.6648	14.7248	14.6938	14.6296	14.673	14.5116	14.3713	14.5062	14.3297	14.5647	14.573	14.4104	14.4394	14.1569	14.5168	14.4808	14.5043	14.4687	14.5199	14.617	14.6733	14.4605	14.3185	14.3886	14.3587	14.745	14.4168	14.5211	13.9203	13.9174	14.6705
1367634_at	14.4265	14.5439	14.5126	14.5649	14.5874	14.6663	14.3354	14.4752	14.3757	14.6819	14.5185	14.5222	14.4437	14.358	14.4122	14.5914	14.5067	14.4039	14.3123	14.3414	14.4298	14.5587	14.548	14.5186	14.4707	14.4764	14.4589	14.5195	14.5503	14.5047	14.5785	14.6153	14.7372	14.5405	14.6347	14.5549	14.4192	14.3526	14.4276	14.5551	14.664	14.5334	14.6771	14.621	14.5588	14.764	14.5196	14.5846	14.2541
1367871_at	15.0876	15.0759	15.1252	14.9374	14.9994	14.8564	14.9719	15.1925	14.9657	15.4603	15.1373	15.2523	15.3309	15.1632	15.3325	15.2272	15.167	15.4564	15.0634	15.0759	15.29	15.4014	15.3928	15.2756	15.0633	15.1465	15.1119	15.2403	15.1898	15.1182	15.1494	14.7263	15.0396	15.0739	15.1088	15.0593	15.063	15.0434	15.1034	15.2065	15.1106	14.8495	15.0627	15.276	15.1503	15.0126	14.4749	14.3902	15.1758
1388119_at	12.2358	12.3846	12.2605	12.4666	12.4981	12.5885	12.3664	12.3506	12.3139	12.1952	12.256	12.3971	12.3995	12.595	12.3982	12.3274	12.4673	12.2495	12.2013	12.3596	12.2172	12.1387	12.2183	12.2765	12.4432	12.409	12.3146	12.2638	12.3162	12.4363	12.5585	12.7185	12.4996	12.3326	12.4371	12.4051	12.4408	12.3246	12.3836	12.4895	12.6654	12.5784	12.5402	12.4536	12.4746	12.5872	12.8668	12.9745	12.46
1399043_at	11.6415	11.7524	11.6922	11.5309	11.5907	11.6844	11.704	11.5649	11.7823	11.8066	11.7572	11.6349	11.7155	11.8464	11.7136	11.7542	11.7009	11.8573	11.561	11.721	11.5447	11.6856	11.7475	11.6757	11.7313	11.7108	11.6288	11.606	11.7757	11.6933	11.5888	11.6275	11.5717	11.762	11.5853	11.647	11.7951	11.9243	11.5703	11.7089	11.6187	11.5834	11.6112	11.6868	11.5156	11.3997	11.5956	11.5717	11.629
AFFX-ThrX-5_at	14.7789	14.7136	14.8085	14.1814	14.4576	14.1925	14.6334	14.7304	14.6419	14.7064	14.4286	14.5249	14.5213	14.3843	14.4165	14.3715	14.3553	14.7252	14.6616	14.6394	14.7238	14.5668	14.5361	14.4674	14.4498	14.5122	14.4203	14.4476	14.451	14.461	14.5888	14.1739	14.318	14.3679	14.4235	14.331	14.683	14.6913	14.7985	14.4098	14.2802	14.29	14.2246	14.5007	14.262	14.3632	14.1657	14.3786	14.3021
AFFX-r2-Bs-thr-5_s_at	15.092	15.0674	15.0556	14.4192	14.687	14.4324	14.8645	14.9305	14.8476	14.9645	14.6402	14.7439	14.7368	14.6439	14.7139	14.6572	14.6923	14.944	14.8847	14.8878	14.9482	14.8473	14.7979	14.752	14.7125	14.7583	14.6569	14.7973	14.6637	14.7423	14.7171	14.3735	14.5311	14.5876	14.6372	14.6058	14.9331	14.9135	15.0237	14.6629	14.5672	14.5247	14.495	14.8329	14.6018	14.6915	14.3227	14.4567	14.5899
1371304_a_at	13.4932	13.3955	13.4358	13.8672	13.8103	13.942	13.5212	13.4268	13.4762	13.6623	13.5162	13.6374	13.3461	13.5765	13.5739	13.6603	13.6996	13.5511	13.6605	13.6327	13.7073	13.7542	13.7413	13.5918	13.7187	13.6371	13.6654	13.6223	13.6404	13.5548	13.7773	13.8547	13.8123	13.5968	13.5925	13.4596	13.6511	13.4785	13.6068	13.8686	13.9229	13.8658	13.9644	13.8003	13.6587	13.8319	13.7352	13.6576	13.5502
1389245_at	11.1334	11.3172	11.1691	10.9827	11.1754	11.2965	11.2192	11.1755	11.105	11.1363	11.2191	11.0953	11.3992	11.1744	11.3944	11.3427	11.2087	11.4838	11.3303	11.1182	11.1857	11.1544	11.2018	10.956	11.2503	11.0993	11.1492	11.3816	11.3111	11.3599	10.9906	11.3686	11.1827	11.1918	11.1977	11.4836	11.1895	11.1808	11.3127	11.3681	11.1498	11.4463	11.3684	11.1172	11.2997	11.3024	11.2783	11.262	11.262
1398851_at	12.7849	12.8839	12.9613	13.1489	13.1955	13.2274	12.6308	12.8167	12.6656	13.0117	12.9421	12.9268	12.9301	12.9565	12.8057	12.8523	12.8464	12.815	12.6224	12.6639	12.5519	12.8862	12.9996	13.01	12.8715	12.9209	13.0293	12.8579	12.991	12.9736	13.1321	13.1605	13.2211	13.1161	13.1284	12.9592	12.8676	12.7655	12.7712	13.0774	12.9447	12.8905	13.1445	12.961	12.9417	12.9177	12.9656	13.0187	12.7518
1386904_a_at	14.7656	14.9198	14.918	14.3585	14.6741	14.4122	14.6035	14.7141	14.6234	14.9525	14.7284	14.7462	14.9654	14.8498	14.8929	14.9693	14.7844	14.9985	14.9161	14.7958	14.8117	14.7736	14.8173	14.7019	14.7961	14.7654	14.7561	15.0385	14.9848	14.8288	14.7482	14.432	14.7718	14.8417	14.7784	14.8482	14.6744	14.689	14.8636	14.5985	14.4397	14.507	14.6509	14.9929	14.7133	14.8909	14.0849	14.204	14.6768
1398327_at	11.9082	12.031	11.9436	11.9504	12.0003	11.8642	12.137	12.1863	12.0023	12.2133	12.2104	12.1312	12.1327	12.0811	11.9898	12.1091	12.1145	11.8531	12.1189	11.8816	12.1251	12.0951	12.1056	12.0401	12.1182	12.1207	11.9802	12.4113	12.2031	12.0724	11.9731	11.8351	11.7956	12.1648	12.0627	12.0636	12.1076	12.1681	12.115	11.8212	11.6944	12.1084	11.5748	11.9984	11.9571	11.7872	11.9008	12.1066	11.8849
1367559_at	14.5422	14.7039	14.7974	14.3463	14.5882	14.5297	14.8938	14.8944	14.6687	14.9087	14.7048	14.8336	15.1041	14.9589	14.8653	15.1987	14.9615	14.9152	14.9874	14.7613	15.0731	15.1295	14.9445	14.8461	14.8155	14.7665	14.8035	14.9921	15.0122	14.8526	14.6068	14.3476	14.608	14.7723	14.6475	14.8011	14.8855	14.7279	14.7897	14.8399	14.6869	14.6858	14.7203	14.9084	14.7827	14.8423	14.3913	14.3699	14.6975
1398917_at	14.1461	14.3014	14.3559	14.074	14.1392	14.0841	14.2806	14.272	14.2516	14.2572	14.0785	14.3056	14.278	14.1879	14.1886	14.3676	14.3142	14.3969	14.1244	14.2099	14.3441	14.3332	14.2582	14.2219	14.207	14.143	14.0972	14.1216	14.2545	14.1854	14.1639	14.0816	14.2465	14.2414	14.1673	14.2543	14.3077	14.1795	14.3503	14.1101	14.1375	14.0334	14.1226	14.2712	14.0762	14.2461	14.0353	14.1098	14.3505
1367645_at	14.3589	14.4386	14.3703	14.6043	14.6326	14.5181	14.2616	14.3372	14.2189	14.6125	14.2534	14.4186	14.4259	14.3335	14.3753	14.5927	14.5615	14.4098	14.2867	14.3444	14.3098	14.4682	14.5147	14.4643	14.4946	14.4881	14.4899	14.5115	14.5709	14.5456	14.5793	14.5165	14.739	14.4696	14.4964	14.5364	14.3761	14.2296	14.2775	14.5243	14.6586	14.4659	14.6435	14.6477	14.6002	14.7601	14.3752	14.4333	14.2541
1371318_at	14.1347	14.2525	14.0439	14.4119	14.5729	14.4291	14.1344	14.17	14.1288	14.5032	14.2555	14.3873	14.2832	14.2782	14.3467	14.5561	14.4556	14.2332	14.2179	14.2159	14.1614	14.5296	14.5107	14.4831	14.4696	14.4389	14.3934	14.4683	14.4929	14.4037	14.4682	14.4019	14.527	14.2971	14.2963	14.4223	14.2567	14.0349	14.1905	14.3291	14.5106	14.4821	14.5135	14.6564	14.5096	14.7202	14.2812	14.3333	14.0544
AFFX_Rat_GAPDH_3_at	14.5169	14.5599	14.6321	14.0877	14.4099	14.2415	14.6167	14.8512	14.4622	14.5309	14.3578	14.3979	14.2857	14.3362	14.2099	14.681	14.5962	14.0795	14.5541	14.6382	14.636	14.9332	14.3913	14.4474	14.2867	14.5532	14.1525	14.6854	14.613	14.5232	14.2314	14.205	14.376	14.3877	14.3914	14.4775	14.6328	14.3831	14.5863	14.4302	14.3936	14.5396	14.5314	14.8691	14.5303	14.7134	14.3625	14.4691	14.6584
1371407_at	12.4636	12.6341	12.7576	12.9399	12.8096	12.86	12.6278	12.758	12.6952	12.6293	12.7345	12.4916	12.6387	12.9297	12.6505	12.6059	12.6207	12.7102	12.4654	12.7043	12.6431	12.587	12.565	12.5576	12.5778	12.5508	12.4002	12.6719	12.5927	12.7097	12.5886	12.912	12.7404	12.7142	12.8565	12.6981	12.7856	12.6231	12.5879	12.8901	12.7985	12.7527	12.863	12.873	12.803	12.8648	12.6485	12.6114	12.7485
1371329_at	12.8352	12.803	12.727	12.9051	12.9092	12.9664	12.9321	12.9804	12.9121	12.9262	12.8827	12.9246	12.8907	12.8614	12.8201	12.8956	12.8987	12.8821	13.0021	12.9528	12.9452	12.9727	13.1678	12.974	13.0564	13.0598	13.0068	13.0547	13.0865	12.988	12.8943	13.0061	12.9619	12.7841	13.0756	12.943	12.9562	12.8802	12.9613	12.8805	12.9281	12.889	13.1577	13.0179	12.8936	13.1974	13.0957	13.2324	12.9654
1371307_at	13.933	13.9837	14.0036	14.3516	14.3275	14.3782	13.9383	14.032	13.9998	14.4247	14.1653	14.2183	14.145	14.0463	14.2944	14.3359	14.3227	14.2495	14.0199	14.0493	14.0633	14.3612	14.4335	14.3383	14.2707	14.3236	14.3537	14.2689	14.3426	14.253	14.2646	14.2486	14.4704	14.181	14.2904	14.1729	14.079	13.993	14.043	14.2446	14.3988	14.105	14.3287	14.2763	14.2173	14.4575	14.1441	14.192	13.9991
1367595_s_at	15.2493	15.4602	15.4012	14.8589	15.015	14.7159	15.2185	15.2329	15.1147	15.3591	15.0372	15.1557	15.1356	15.0072	15.1094	15.0303	14.999	15.2411	15.3588	15.4852	15.3255	15.3063	15.2599	15.204	14.989	15.1	15.0181	15.1508	15.177	15.0679	15.0087	14.6805	14.9585	14.9236	14.9387	14.942	15.2557	15.2885	15.4107	15.0428	15.0281	14.7862	14.9247	15.0722	15.0443	15.0458	14.6032	14.5026	15.0887
1398852_at	13.9897	14.0563	14.0787	14.0256	14.3035	14.1972	13.9671	14.162	14.1232	14.5119	14.2982	14.3352	14.387	14.2253	14.3257	14.4043	14.3893	14.2824	14.0624	14.1252	14.2072	14.4369	14.4555	14.3143	14.2733	14.3058	14.2514	14.4071	14.3527	14.3753	14.213	14.1282	14.3383	14.3032	14.2167	14.4317	14.1038	14.0512	14.2089	14.2601	14.2794	14.1159	14.2859	14.3999	14.3079	14.3369	14.1492	14.3212	14.106
1388948_at	14.2409	14.235	14.2844	14.1485	14.3824	14.2138	13.9738	14.2684	13.953	14.4568	14.1308	14.2019	14.2654	13.9819	14.1212	14.1343	14.0683	14.1434	14.1077	14.0348	14.0116	14.0963	14.2387	14.2411	14.095	14.2252	14.0641	14.1318	14.087	14.1416	14.3417	14.0356	14.3313	14.278	14.3118	14.1023	14.1185	14.0334	14.2384	14.2933	14.1162	14.0796	14.3081	14.4407	14.3002	14.2785	13.5825	13.5321	14.0417
1370001_at	10.7488	10.6736	10.7875	10.6754	10.6248	10.6611	10.879	10.8109	10.7645	10.4078	10.8502	10.6873	10.6027	10.6021	10.668	10.876	10.9279	11.0208	10.6865	10.5302	10.6535	10.7747	10.6284	10.6461	10.676	10.575	10.6216	10.695	10.728	10.7893	10.6863	10.8456	10.7285	10.6787	10.7099	10.5036	10.7847	10.5599	10.7061	10.6216	10.5622	10.7635	10.6804	10.7809	10.6257	10.6732	10.754	10.5702	10.6718
1387888_at	13.6674	13.8054	13.5953	13.7339	13.6873	13.8352	13.7353	13.783	13.8698	13.715	13.5828	13.6112	13.5633	13.6035	13.5913	13.7602	13.8748	13.7812	13.708	13.7432	13.9287	13.8018	13.6367	13.673	13.6827	13.6236	13.6928	13.8123	13.908	13.7961	13.6561	13.8285	13.9502	13.6949	13.7861	13.6827	13.8989	13.6236	13.6803	13.7713	13.8824	13.8672	13.8419	13.8613	13.7904	13.8293	13.7099	13.7771	13.9618
1371330_at	13.7673	13.915	13.9089	14.2454	14.2715	14.2418	13.788	13.9132	13.9672	14.2241	14.0301	14.1643	14.0295	14.016	14.0906	14.3605	14.2648	14.0184	13.8895	13.8823	14.0394	14.4078	14.3967	14.267	14.2729	14.2576	14.2209	14.2407	14.3626	14.264	14.2452	14.2747	14.4218	14.2302	14.274	14.261	14.0847	13.9288	14.068	14.3729	14.3595	14.2509	14.3826	14.3512	14.3098	14.3942	14.2004	14.2834	14.0061
1367596_at	14.1074	14.294	14.2076	14.3591	14.4443	14.2697	14.0669	14.2884	14.0146	14.379	14.1224	14.3133	14.1178	14.0686	14.1135	14.3253	14.2661	14.1299	14.0875	14.1106	14.1984	14.3734	14.3576	14.1492	14.2661	14.2016	14.1569	14.3517	14.3411	14.2736	14.2782	14.1801	14.3754	14.2153	14.3554	14.2891	14.2227	14.0504	14.1667	14.2851	14.3811	14.197	14.3217	14.4279	14.303	14.463	14.0424	14.0999	14.0816
1367622_at	13.8528	13.9735	13.8803	13.7475	13.8958	13.7798	13.7405	13.9329	13.7897	14.0312	13.8263	13.9198	13.8413	13.8517	13.7992	14.0934	13.9899	13.7837	13.8822	13.832	13.8837	14.0632	13.9267	13.8518	13.7945	13.8516	13.8075	13.9852	13.9787	13.9856	13.851	13.7171	13.9181	13.9461	13.8879	13.896	14.0015	13.832	13.9885	13.8467	13.7601	13.7481	13.8354	14.0107	13.8683	13.9983	13.4594	13.5469	14.0246
1371511_at	12.7847	12.784	12.8312	13.0193	13.0084	12.8866	12.8415	12.8238	12.464	12.9499	12.6956	12.6717	12.7695	12.8937	12.6393	12.8785	12.7891	12.5929	12.8426	12.7735	12.651	12.7971	12.7188	12.8027	12.8904	12.7375	12.5825	12.6249	12.7795	12.7253	12.7714	13.0589	12.9372	12.7549	12.8268	12.8558	12.8003	12.8089	12.9015	12.7973	12.894	12.7534	12.9283	12.762	12.8359	12.678	13.0188	13.0072	12.7663
1367640_at	14.3014	14.4676	14.3278	14.546	14.6018	14.4505	14.1597	14.4538	14.2344	14.633	14.2919	14.3998	14.3943	14.2103	14.4248	14.4863	14.5497	14.2499	14.2408	14.4546	14.4404	14.5681	14.4273	14.4787	14.5523	14.5478	14.5439	14.4851	14.4914	14.4279	14.5984	14.3836	14.6008	14.3553	14.5377	14.4057	14.4248	14.3056	14.3737	14.4796	14.6401	14.4271	14.5972	14.6006	14.4461	14.6357	14.3556	14.4515	14.1976
1370866_at	14.3419	14.3973	14.3601	14.5414	14.5467	14.4664	14.199	14.2894	14.1558	14.5325	14.2864	14.4493	14.3492	14.2149	14.3928	14.4949	14.3458	14.2795	14.2235	14.3015	14.2473	14.6358	14.5841	14.5459	14.4978	14.4877	14.452	14.4876	14.5661	14.4706	14.529	14.4198	14.6704	14.4606	14.4509	14.4122	14.3392	14.1351	14.3547	14.6146	14.6926	14.43	14.6406	14.5698	14.5604	14.6715	14.2296	14.3114	14.1664
AFFX_Rat_GAPDH_M_at	14.1495	14.2563	14.3125	13.8282	14.108	13.9106	14.2652	14.4782	14.096	14.0999	13.8877	14.0244	13.8748	13.9105	13.8247	14.3123	14.255	13.6243	14.2045	14.2447	14.3027	14.5904	14.0199	14.0707	13.9511	14.2283	13.7772	14.3142	14.2333	14.1803	14.0136	13.955	14.0945	14.0811	14.0532	14.1239	14.2662	13.9773	14.2233	14.1047	14.1451	14.2305	14.2304	14.5747	14.1959	14.3745	13.9169	14.0963	14.2971
1371416_at	12.2648	12.2683	12.0441	12.1381	12.1281	12.0627	12.0437	12.1773	12.3606	12.194	12.1904	11.9312	11.9892	11.9906	12.0751	12.1583	12.2141	12.1563	12.2054	12.0961	12.2518	12.1405	12.0369	12.0152	11.8966	12.0721	12.0665	11.9	11.9692	11.9649	12.0964	12.036	12.2801	12.0726	12.1249	11.9418	12.0184	12.0714	12.0158	12.1316	11.9846	11.9724	12.0991	12.1147	11.9065	11.9684	11.8383	11.8439	12.1413
1384548_at	14.623	14.7432	14.75	14.6889	14.8058	14.723	14.6001	14.7911	14.5207	14.9935	14.8242	14.7557	14.6952	14.5389	14.6213	14.7057	14.7434	14.6487	14.5906	14.5391	14.6508	14.6869	14.6231	14.6077	14.7237	14.6656	14.5903	14.7908	14.7727	14.6443	14.6718	14.6264	14.7608	14.6939	14.659	14.6797	14.5928	14.464	14.638	14.7568	14.8072	14.6946	14.8532	14.9254	14.7573	15.006	14.6036	14.6465	14.3899
1388446_at	11.8291	11.8536	11.9584	11.8759	11.943	12.1798	12.0064	11.9773	12.028	11.6654	11.9372	12.1137	11.9841	12.1737	12.1513	12.0131	12.0111	12.1774	12.0344	11.9905	12.1929	12.1107	11.9114	12.0498	12.0037	12.0782	12.0209	11.9556	12.0025	11.9729	12.0852	12.2168	11.8679	12.1016	11.9099	11.9165	12.0399	11.878	11.9735	12.0654	12.178	12.3111	12.1939	12.0909	12.0492	12.019	12.5917	12.6366	11.9633
1371387_at	14.107	14.1175	14.1243	13.7896	14.0322	13.9041	13.8037	14.3146	14.1247	14.2525	14.0356	14.0377	13.9291	13.69	13.757	13.8271	13.9598	13.9612	13.9189	13.9165	13.9114	14.203	14.088	13.8877	13.8132	13.9137	13.8288	13.9673	14.0852	13.8665	13.9049	13.7389	13.9331	14.0295	13.8626	14.0954	13.9964	13.915	14.1058	13.9575	13.8001	13.8051	13.8347	14.0091	13.9396	14.051	13.3712	13.7971	14.07
1387863_at	11.6855	11.7187	11.9042	11.7737	11.7524	11.7578	11.7125	11.8102	11.6063	11.7888	11.8567	11.7442	11.7035	11.75	11.7426	11.4754	11.5604	11.8525	11.7881	11.9079	11.9418	11.5745	11.6752	11.576	11.4308	11.6009	11.4748	11.6478	11.5911	11.598	11.6252	11.7038	11.7458	11.7831	11.875	11.7622	12.0067	12.0929	11.9092	11.8095	11.7572	11.6881	11.6731	11.6561	11.6563	11.6967	11.6459	11.616	11.6241
1388163_at	14.283	14.3597	14.2153	13.8476	13.9583	13.779	14.3066	14.3496	14.2527	14.2198	14.0861	14.0932	14.2443	14.115	14.0799	14.3224	14.252	14.3999	14.3717	14.3375	14.3947	14.4357	14.1612	14.1158	13.9784	14.0902	13.9315	14.2465	14.2203	14.1556	13.918	13.7264	13.91	14.0308	14.026	14.0136	14.2154	14.1812	14.3035	13.991	13.8985	13.9683	13.9503	14.1272	14.0158	14.0147	13.7388	13.8058	14.4068
1367757_at	14.0796	14.0534	14.2122	13.5713	14.0122	13.7292	13.7624	13.9845	13.9335	14.2189	14.0096	14.0781	13.9257	13.9749	14.0933	13.9644	13.9677	13.9996	13.9314	13.9962	14.1001	14.2642	14.2328	14.0217	13.8581	14.0696	13.9799	14.0286	14.0627	14.0898	13.7107	13.649	13.8783	14.0217	13.9085	14.0555	14.0953	14.1449	14.2423	14.0065	13.8466	13.7132	13.9242	13.9774	14.0066	13.9284	13.729	13.673	14.1535
1370006_at	13.0807	13.217	13.0932	12.8554	13.0027	12.8655	12.9188	13.0335	13.0445	13.1911	12.9988	12.9725	12.9192	12.8642	12.9421	12.9386	12.86	12.9297	13.1141	12.9645	13.0902	13.0478	12.8896	12.8763	12.806	12.941	12.9339	12.9978	12.9641	12.9006	12.9176	12.6996	13.0939	12.9817	12.921	12.9972	13.1118	13.0351	13.1169	12.8646	12.7526	12.6886	12.8065	12.8739	12.8698	12.7551	12.4742	12.4614	13.0013
1367606_at	14.198	14.348	14.2578	14.4582	14.5283	14.4214	14.2116	14.263	14.1755	14.5021	14.2618	14.3427	14.3707	14.3836	14.4189	14.426	14.4891	14.4002	14.1661	14.2517	14.3361	14.4558	14.4092	14.4282	14.4573	14.3526	14.3457	14.4596	14.385	14.447	14.594	14.415	14.7309	14.4227	14.541	14.3627	14.3365	14.2199	14.2764	14.4383	14.4473	14.2934	14.5425	14.6028	14.3836	14.587	14.3058	14.3907	14.3951
1375296_at	12.9056	12.9655	13.0203	12.9443	12.7871	13.0308	13.0465	13.0921	12.9112	13.1223	12.9825	12.9721	13.0455	13.1283	12.8987	13.028	13.0118	12.8529	13.1239	13.0177	13.102	13.0056	12.9723	12.9251	13.1063	12.9844	12.9669	13.1294	13.1609	13.107	12.8609	13.0532	12.8699	13.0863	12.9523	13.1263	13.1862	13.1558	13.2228	13.0934	13.0391	13.0373	13.0777	12.9702	13.1022	13.1705	13.0187	12.9029	13.3469
1373101_at	11.2495	11.3841	11.239	11.5602	11.7723	11.5356	11.1662	11.3128	11.2265	11.5188	11.3292	11.3748	11.3795	11.4834	11.4308	11.7557	11.4925	11.2848	11.1862	11.3308	11.3056	11.5724	11.5719	11.5523	11.4012	11.5226	11.4393	11.4413	11.4502	11.3296	11.4369	11.7335	11.7335	11.4097	11.7449	11.5562	11.2841	11.3114	11.2495	11.7106	11.4326	11.4248	11.7214	11.5386	11.4275	11.5245	11.2971	11.3818	11.3713
1388719_at	12.1201	12.326	12.2104	11.9761	12.2219	11.99	12.2454	12.2241	12.2691	12.2188	12.2571	12.2819	12.0754	12.3677	12.3095	12.3699	12.2232	12.3524	12.3573	12.2941	12.2267	12.3071	12.2483	12.2652	12.2389	12.2878	12.2033	12.4303	12.2548	12.2433	12.1938	11.8982	12.1766	12.2638	12.1887	12.4088	12.2599	12.5319	12.2906	12.2384	12.2064	12.148	12.015	12.1567	12.3731	12.1434	11.9424	12.0074	12.0439
1372865_at	11.0028	10.9833	10.8856	10.783	10.9134	10.9762	11.1484	11.1914	11.0977	11.194	10.9765	11.0282	11.1273	11.1426	10.9844	11.0136	10.9266	10.9816	10.9491	10.9762	11.0782	10.9636	10.942	10.8743	10.9797	10.867	10.8294	11.0492	11.0671	11.1018	10.708	10.8215	10.953	11.0166	10.8057	11.117	11.2489	11.1509	11.1531	10.7661	10.8305	10.9666	10.8257	10.8205	10.8288	10.7047	11.0468	10.9423	11.1772
1375340_at	15.7089	15.8713	15.9126	15.2233	15.3157	15.2433	15.7553	15.8448	15.752	15.7899	15.5492	15.6058	15.6948	15.4253	15.6012	15.6937	15.5698	15.8263	15.9353	15.935	15.8627	15.7905	15.7386	15.6741	15.4802	15.5385	15.4904	15.6084	15.6462	15.5128	15.3705	15.1998	15.4491	15.4308	15.5075	15.4273	15.6805	15.6485	15.867	15.5291	15.5488	15.3241	15.4834	15.6532	15.4728	15.4935	15.1238	15.0404	15.6553
2AAF: 2-acetylaminofluorene, DEN: N-nitrosodiethylamine, 15-d C: 15-day cont, 15-d L: 15-day low, 15-d M: 15-day middle, 15-d H: 15-day high
[truncated: 191 more columns]
